# Supplementary material for: Metabolic Perturbations Associated with both PFAS Exposure and Perinatal/Antenatal Depression in Pregnant Individuals: A Meet-in-the-Middle Scoping Review
Source: Curr Environ Health Rep. 2024 Jun 19;11(3):404–15. doi: 10.1007/s40572-024-00451-w (PMC11324697; doi:10.1007/s40572-024-00451-w)
Supplement: Supplementary file 1 — Supplementary file1 (XLSX 26.4 KB) [file 40572_2024_451_MOESM1_ESM.xlsx]

## Sheet: Cover Sheet
Supplementary Tables for
Metabolic Perturbations Associated with both Perinatal PFAS Exposure and Perinatal/Antenatal Depression: A Meet-in-the-Middle Scoping Review
Authors:	Himal Suthar
	Roselyn B. Tanghal
	Lida Chatzi
	Jesse A. Goodrich
	Rachel Morello-Frosch
	Max Aung
Corresponding author:
	Max T. Aung
	University of Southern California, Keck School of Medicine
	Department of Population and Public Health Sciences
	SSB 225R
	1845 N Soto St., Los Angeles, CA, 90032
	Email: maxaung@usc.edu
This file includes Supplemental Tables S1-S6, Totaling 6 pages

## Sheet: S1. PFAS to Lipid Terms
S1. Search terms used to retrieve articles investigating the association between PFAS exposure and perinatal/antenatal metabolomic pofile
Search Terms
("PFAS"[Text Word] OR "PFASs"[Text Word] OR "perfluoro*"[Text Word] OR "polyfluoro*"[Text Word] OR "PFOS"[Text Word] OR "PFOA"[Text Word] OR "PFNA"[Text Word] OR "PFHxS"[Text Word] OR "PFSA"[Text Word] OR "PFCA"[Text Word] OR "PFOSA"[Text Word] OR "PFDA"[Text Word] OR "PFUnDA"[Text Word] OR "PFDeA"[Text Word] OR "PFDoA"[Text Word] OR "PFHpA"[Text Word] OR "PFUdA"[Text Word] OR "EtFOSAA"[Text Word…

## Sheet: S2. Lipid to Depression Terms
S2. Search terms used to retrieve articles investigating the metabolomic pofile of perinatal/antenatal depression
Search Terms
("metabolomic*"[Title/Abstract] OR "metabolome"[Title/Abstract] OR "metabonomic*"[Title/Abstract] OR "metabolite profiles"[Title/Abstract] OR "metabolite network"[Title/Abstract] OR "lipidom*"[Title/Abstract] OR "lipid profil*"[Title/Abstract] OR "lipid signature*"[Title/Abstract] OR "lipid biomarker*"[Title/Abstract] OR "lipid marker*"[Title/Abstract] OR "metabolomic"[Title/Abstract] OR "metabol…

## Sheet: S3. Pathway Standardization
S3. Mapping of Raw Metabolic Names to Standardized Names Used in Review
Significant Pathway Names they Appear in Text	Standardized Name(s)
ABC transporters	ABC transporters
Alanine and Serine metabolism	Alanine metabolism; Serine metabolism
Alanine metabolism	Alanine metabolism
alpha-Linolenic acid metabolism	alpha-Linolenic acid metabolism
aminoacyl−tRNA biosynthesis	aminoacyl−tRNA biosynthesis
Aminosugars metabolism	Aminosugars metabolism
Arachidonic acid metabolism	Arachidonic acid metabolism
Arginine metabolism	Arginine metabolism
Asparagine metabolism	Asparagine metabolism
Aspartate and Glutamate metabolism	Aspartate metabolism; Glutamate metabolism
Aspartate metabolism	Aspartate metabolism
Benzoate degradation via CoA ligation	Benzoate degradation via CoA ligation
Beta-alanine metabolism	Beta-alanine metabolism
Biopterin metabolism	Biopterin metabolism
Biosynthesis of unsaturated fatty acids	Fatty acid metabolism
Blood group biosynthesis	Blood group biosynthesis
Butanoate metabolism	Butanoate metabolism
Caffeine metabolism	Caffeine metabolism
Carbon fixation	Carbon fixation
Carnitine shuttle	Carnitine shuttle
Central carbon	Central carbon
Ceramide	Ceramide
Chlorophyll metabolism	Chlorophyll metabolism
Cysteine and Methionine metabolism	Cysteine metabolism; Methionine metabolism
Cysteine metabolism	Cysteine metabolism
De novo fatty acid metabolism	Fatty acid metabolism
D-Glutamine metabolism	D-Glutamine metabolism
Di unsaturated fatty acid beta-oxidation	Fatty acid metabolism
Diacylglycerol metabolism	Diacylglycerol metabolism
Dicarboxylate metabolism	Dicarboxylate metabolism
Drug metabolism other enzymes	Drug metabolism
Dynorphin metabolism	Dynorphin metabolism
Electron transport chain	Electron transport chain
Fatty acid biosynthesis	Fatty acid biosynthesis
Glutamate metabolism	Glutamate metabolism
Glutamine metabolism	Glutamine metabolism
Glutathion metabolism	Glutathion metabolism
Glycerophospholipid metabolism	Glycerophospholipid metabolism
Glycine Metabolsm	Glycine Metabolsm
glycolysis/gluconeogenesis	Glycolysis; Gluconeogenesis
Glycosphingolipid biosynthesis - ganglioseries	Glycosphingolipid metabolism
Glycosphingolipid biosynthesis - globoseries	Glycosphingolipid metabolism
Glycosphingolipid biosynthesis - neolactoseries	Glycosphingolipid metabolism
Glycosphingolipid metabolism	Glycosphingolipid metabolism
Glyoxylate and dicarboxylate metabolism	Glyoxylate and dicarboxylate metabolism
Glyoxylate metabolism	Glyoxylate metabolism
Hexosylceramides	Hexosylceramides
Histidine metabolism	Histidine metabolism
Hyaluronan metabolism	Hyaluronan metabolism
Hyaluronic acid metabolism	Hyaluronic acid metabolism
Hypotaurine metabolism	Hypotaurine metabolism
Isoleucine metabolism	Isoleucine metabolism
Keratan sulfate degradation	Keratan sulfate metabolism
keratan sulfate metabolism	Keratan sulfate metabolism
Leucine metabolism	Leucine metabolism
Leukotriene metabolism	Leukotriene metabolism
Linoleate metabolism	Linoleate metabolism
Linoleic acid metabolism	Linoleic acid metabolism
Long Chain Polyunsaturated Fatty Acid	Fatty acid metabolism
Lysine metabolism	Lysine metabolism
Medium Chain Fatty Acid	Fatty acid metabolism
Methionine metabolism	Methionine metabolism
N-Glycan degradation	N-Glycan degradation
nitrogen metabolism	Nitrogen metabolism
O-Glycan biosynthesis	O-Glycan biosynthesis
Omega-6 fatty acid metabolism	Fatty acid metabolism
Phenylalanine metabolism	Phenylalanine metabolism
phosphatidylinositol phosphate metabolism	phosphatidylinositol phosphate metabolism
Phospholipid metabolism	Phospholipid metabolism
Poryphin metabolism	Poryphin metabolism
Primary Bile Acid Biosynthesis	Primary Bile Acid Biosynthesis
Progestin Steroids	Progestin Steroids
Proline metabolism	Proline metabolism
Propanoate metabolism	Propanoate metabolism
Prostaglandin formation from arachidonate	Prostaglandin formation
Purine metabolism	Purine metabolism
Pyrimidine metabolism	Pyrimidine metabolism
Pyruvate metabolism	Pyruvate metabolism
Retinol metabolism	Retinol metabolism
SAM	SAM
Saturated fatty acids beta-oxidation	Saturated fatty acids beta-oxidation
Selenoamino acid metabolism	Selenoamino acid metabolism
Serine metabolism	Serine metabolism
Sphingomyelins	Sphingomyelins
Steroid hormone biosynthesis	Steroid hormone biosynthesis
Sterol	Sterol
Taurine metabolism	Taurine metabolism
TCA cycle	TCA cycle
Threonine metabolism	Threonine metabolism
Tryptophan metabolism	Tryptophan metabolism
Tyrosine and Tryptophan biosynthesis	Tyrosine metabolism; Tryptophan metabolism
Tyrosine metabolism	Tyrosine metabolism
Ubiquinone biosynthesis	Ubiquinone biosynthesis
Urea cycle/amino group metabolism	Urea cycle/amino group metabolism
Valine metabolism	Valine metabolism
Vitamin B3 metabolism	Vitamin B3 metabolism
Vitamin B6 metabolism	Vitamin B6 metabolism
Vitamin C metabolism	Vitamin C metabolism
Vitamin D3 metabolism	Vitamin D3 metabolism
Vitamin E metabolism	Vitamin E metabolism
Vitamin K metabolism	Vitamin K metabolism

## Sheet: S4. PFAS Exp Lipid Articles
S4. Key Characteristics of Studies Investigating Perinatal/Antenatal Metabolomic Profile of PFAS Exposure
Title	First Author, Year	DOI	Citation Number in Reference List of Manuscript	Population	Heterogeneous Population?	n	Study Design	PFAS Measured	PFAS Specimen	PFAS Measurement Method	PFAS Measurement Time	Metabolite Specimen	Metabolite Measurement Method	Metabolite Measurement Time	Pathway Analysis Tool	Mixtures Analysis Used? (Y/N, if Y, then what statistical method)
Exposure to legacy and novel perfluoroalkyl substance disturbs the metabolic homeostasis in pregnant women and fetuses: A metabolome-wide association study	Li, 2021	10.1016/j.envint.2021.106627	22	Pregnant women in China	No	84	Cross sectional	7 legacy and 2 novel PFAS in China: perfluorooctanoic acid (PFOA), perfluorononanoic acid (PFNA), perfluorodecanoic acid (PFDA), perfluoroundecanoic acid (PFUnDA), perfluorohexane sulfonic acid (PFHxS), perfluoroheptane sulfonic acid (PFHpS), perfluorooctane sulfonic acid (PFOS), 6:2 chlorinated polyfluorinated ether sulfonic acid (6:2 Cl-PFESA), and 8:2 chlorinated polyfluorinated ether sulfonic…	Serum	High-performance liquid chromatography quadrupole time-of-flight mass spectrometry system (HPLC-QTOF-MS), equipped with a high-performance liquid chromatography, coupled with a high-resolution QTOF mass spectrometer.	Within 3 days before delivery	Serum	High-performance liquid chromatography quadrupole time-of-flight mass spectrometry system (HPLC-QTOF-MS), equipped with a high-performance liquid chromatography, coupled with a high-resolution QTOF mass spectrometer.	Within 3 days before delivery	MetaboAnalyst	No
Metabolic Perturbations Associated with an Exposure Mixture of Per- and Polyfluoroalkyl Substances in the Atlanta African American Maternal-Child Cohort	Liang, 2023	10.1021/acs.est.3c04561	27	Pregnant African American women in Atlanta	Socioeconomically diverse; ethnically not diverse	268	Cross sectional	Perfluorooctanoic acid (PFOA), perfluorononanoic acid (PFNA), perfluorooctanesulfonic acid (PFOS), and perfluorohexanesulfonic acid (PFHxS)	Serum	High-performance liquid chromatography interfaced with tandem mass spectrometry (HPLC-MS/MS)	6-17 weeks gestation	Serum	Two chromatography types: hydrophilic interaction liquid chromatography (HILIC) with positive electrospray ionization (ESI) and reversed-phase (C18) chromatography with negative ESI.	6-17 weeks gestation	Mummichog	Yes, quantile g computation
Per- and polyfluoroalkyl substance (PFAS) exposure, maternal metabolomic perturbation, and fetal growth in African American women: A meet-in-the-middle approach	Chang, 2022	10.1016/j.envint.2021.106964	24	Pregnant African American women in Atlanta	Socioeconomically diverse; ethnically not diverse	313	Cross sectional	Perfluorohexane sulfonic acid (PFHxS), perfluorooctane sulfonic acid (PFOS), perfluorooctanoic acid (PFOA), and perfluorononanoic acid (PFNA)	Serum	Liquid chromatography interfaced with tandem mass spectrometry (LC-MS/MS)	8-14 weeks gestation	Serum	Two chromatography types were applied the hydrophilic interaction liquid chromatography (HILIC) with positive electrospray ionization (ESI) and reverse phase (C18) chromatography with negative ESI.	8-14 weeks gestation	Mummichog	No
Plasma concentrations of per- and polyfluoroalkyl substances are associated with perturbations in lipid and amino acid metabolism	Prince, 2023	10.1016/j.chemosphere.2023.138228	23	Pregnant women in the United States	Both socioeconomically diverse and ethnically diverse	459	Cross sectional	Perfluorooctanoic acid (PFOA), Perfluorooctanesulfonic acid (PFOS; linear and branched), Perfluorohexane-1-sulphonic acid (PFHXS), Perfluorononanoic acid (PFNA), Perfluorodecanoic acid (PFDEA), and Perfluoroundecanoic acid (PFUA).	Plasma	PFAS quantification was performed by the Human Health Exposure Analysis Resource (HHEAR) -- mass spectrometry	32-38 weeks gestation	Plasma	Waters ACQUITY ultra-performance liquid chromatography (UPLC) and a Thermo Scientific Q-Exactive high resolution/accurate mass spectrometer interfaced with a heated electrospray ionization (HESI-II) source and Orbitrap mass analyzer	32-38 weeks gestation	3rd Party (Metabalon)	Yes, quantile g computation
Metabolome Wide Association Study of Serum Poly and Perfluoroalkyl Substances (PFASs) in Pregnancy and Early Postpartum	Hu, 2019	10.1016/j.reprotox.2019.05.058	26	Pregnant women in Oakland, California	Ethnically diverse; no information on socioeconomic demographics	397	Case control	A family of PFAS compounds were measured including perfluorodecanoic acid (PFDeA), perfluorododecanoic acid (PFDoA), perfluoroheptanoic acid (PFHpA), perfluorohexane sulfonic acid (PFHxS), perfluorononanoic acid (PFNA), perfluorooctanoic acid (PFOA), perfluorooctanesulfonic acid (PFOS), perfluorooctanesulfonamide (PFOSA), perfluoroundecanoic acid (PFUdA), 2-(N-Methyl-perfluorooctane sulfonamido) …	Serum	Multiple-reaction- monitoring (MRM) analysis ( a type of mass spectrometry)	All trimesters and early postpartum (1–3 days after delivery)	Serum	C18 chromatography coupled with Q-Exactive HF mass spectrometer	All trimesters and early postpartum (1–3 days after delivery)	Mummichog	No

## Sheet: S5. Lipid Depression Articles
S5. Key Characteristics of Studies Investigating Metabolomic Profile of Perinatal/Antenatal Depression
Title	First Author, Year	DOI	Citation Number in Reference List of Manuscript	Population	n	Heterogeneous Population?	Study Design	Metabolite Specimen	Metabolite Measurement Method	Metabolite Measurement Time	Pathway Analysis Tool	Outcome (PPD, depressive symptoms?)	Perinatal/Antenatal Measurement Method	Outcome Measurement Time
Plasma metabolic disturbances during pregnancy and postpartum in women with depression	Yu, 2022	10.1016/j.isci.2022.105666	34	Pregnant women in Japan	431	No	Longitudinal	Plasma	Gas chromatography/mass spectrometry	24-27th weeks pregnant, 4/5 weeks postpartum	Kyoto Encyclopedia of Genes and Genomes	PPD	Japanese EPDS	4/5 weeks postpartum
Serum Metabolic Profiling of Late-Pregnant Women With Antenatal Depressive Symptoms	Mao, 2021	10.3389/fpsyt.2021.679451	33	Pregnant women in China	60	No	Cross sectional	Serum blood	Liquid chromatography-tandem mass spectrometry	27 - 36 weeks gestation	MetaboAnalyst	PPD	EPDS-10	27 - 36 weeks gestation
Novel urinary metabolite signature for diagnosing postpartum depression	Lin, 2017	10.2147/NDT.S135190	35	Pregnant women in China	220	No	Cross sectional	Morning Urine Sample	Gas chromatography - mass spectroscopy	8-12 weeks post partum	MetaboAnalyst	PPD	DSM-IV	8-12 weeks post partum
Potential CSF biomarkers of postpartum depression following delivery via caesarian section	Sheng, 2023	10.1016/j.jad.2023.09.021	32	Pregnant women in China scheduled for imminent caesarean section	20	No	Cohort	Cerebrospinal Fluid	Gas chromatography–mass spectrometry	Just before childbirth	KEGG Pathway Database	PPD	Chinese EPDS	3 days postpartum and 6 weeks postpartum
Assessing the risk of prenatal depressive symptoms in Chinese women: an integrated evaluation of serum metabolome, multivitamin supplement intake, and clinical blood indicators	Yang, 2024	10.3389/fpsyt.2023.1234461	31	Pregnant women in China	221	No	Cross sectional	Serum	High-performance liquid chromatography coupled with high-resolution mass spectrometry	Mean 35 weeks gestation	MetaboAnalyst	Perinatal Depressive Symptoms	EPDS	Mean 35 weeks gestation
Maternal Metabolites Indicative of Mental Health Status during Pregnancy	Laketic, 2023	10.3390/metabo13010024	30	Pregnant women in Canada	275	NA	Cohort	Serum	Nuclear magnetic resonance spectroscopy/plasma-mass spectrometry	28-32 weeks gestation	MetaboAnalyst	Mid-Pregnancy Depression Likeliness	EPDS	34-36 weeks gestation

## Sheet: S6. Text Review Exclusions
S6. Studies Excluded from Review Based on Full Text Screening
Title	First Author, Year	DOI	Review Arm
Effect of perfluoroalkyl exposure in pregnancy and infancy on intrauterine and childhood growth and anthropometry. Sub study from COPSAC2010 birth cohort	Sevelsted, 2022	10.1016/j.ebiom.2022.104236	PFAS Exposure to Perinatal Metabolomics
Exposure to per- and polyfluoroalkyl substances associates with an altered lipid composition of breast milk	Lacmichhane, 2021	10.1016/j.envint.2021.106855	PFAS Exposure to Perinatal Metabolomics
In utero exposure to perfluoroalkyl substances and early childhood BMI trajectories: A mediation analysis with neonatal metabolic profiles	Zeng, 2023	10.1016/j.scitotenv.2023.161504	PFAS Exposure to Perinatal Metabolomics
The association between perfluoroalkyl substances and lipid profile in exposed pregnant women in the Veneto region, Italy	Dalla Zuanna, 2021	10.1016/j.ecoenv.2020.111805	PFAS Exposure to Perinatal Metabolomics
The Association Between Perfluoroalkyl Substances and Lipids in Cord Blood	Spratlen, 2020	10.1210/clinem/dgz024	PFAS Exposure to Perinatal Metabolomics
Trimester-specific hemodynamics of per- and polyfluoroalkyl substances and its relation to lipid profile in pregnant women	Hu, 2023	10.1016/j.jhazmat.2023.132339	PFAS Exposure to Perinatal Metabolomics
Metabolomic markers of antepartum depression and suicidal ideation	Mitro, 2019	10.1016/j.jad.2019.11.061	Perinatal Metabolomics to Perinatal/Antenatal Depression
Unraveling the Serum Metabolomic Profile of Post-partum Depression	Papadopoulou, 2019	10.3389/fnins.2019.00833	Perinatal Metabolomics to Perinatal/Antenatal Depression
Blood plasma metabolic profiling of pregnant women with antenatal depressive symptoms	Henriksson, 2019	10.1038/s41398-019-0546-y	Perinatal Metabolomics to Perinatal/Antenatal Depression
Metabolic Profiling Indicates Diversity in the Metabolic Physiologies Associated With Maternal Postpartum Depressive Symptoms	Brann, 2021	10.3389/fpsyt.2021.685656	Perinatal Metabolomics to Perinatal/Antenatal Depression
Urinary metabolites as a predictive marker for perinatal depression: A secondary analysis of the mothers, Omega-3 & Mental Health Study	Greco, 2022	10.1016/j.psycom.2022.100046	Perinatal Metabolomics to Perinatal/Antenatal Depression
Steroid hormones in the development of postpartum depression	Parizek, 2014	10.33549/physiolres.932788	Perinatal Metabolomics to Perinatal/Antenatal Depression
Human milk metabolome is associated with symptoms of maternal psychological distress and milk cortisol	Kortesniemi, 2021	10.1016/j.foodchem.2021.129628	Perinatal Metabolomics to Perinatal/Antenatal Depression
